# Supplementary material for: Sensory and Metabolomic Analysis Reveal the Quality Evolution of Liupao Tea During Long-Term Aging
Source: Foods. 2026 May 23;15(11):1851. doi: 10.3390/foods15111851 (PMC13256477; doi:10.3390/foods15111851)
Supplement: Supplementary file 1 [file foods-15-01851-s001.zip]

Archive with 1 entries (1 files):
- foods-4286028-supplementary.pdf
